# Supplementary material for: Analysis of the 2016–2018 fluid-injection induced seismicity in the High Agri Valley (Southern Italy) from improved detections using template matching
Source: Sci Rep. 2021 Oct 19;11:20630. doi: 10.1038/s41598-021-00047-6 (PMC8526624; doi:10.1038/s41598-021-00047-6)
Supplement: Supplementary file 2 — Supplementary Information 2. [file 41598_2021_47_MOESM2_ESM.csv]

IDEV	DATE-EVENT	ORIGIN-TIME	LAT_°N	LON_°E	DEPTH	Ml	Mw	Mo	Note
0	2016-10-17	22:52:22.680	40.307031	15.994193	4.508	-0.2	0.5	7.379e+09	rel
1	2016-10-27	14:20:24.040	40.316732	15.984545	4.171	-0.0	0.7	1.230e+10	rel
2	2016-11-07	06:47:13.060	40.303194	15.983268	4.423	0.1	0.7	1.589e+10	rel
3	2016-11-10	05:13:18.050	40.303943	15.979894	4.411	-0.1	0.6	9.528e+09	rel
4	2017-01-21	17:25:48.080	40.320093	15.986634	3.866	-0.2	0.5	7.379e+09	rel
NN	2017-02-05	05:02:24							det
NN	2017-02-14	15:59:56							det
NN	2017-02-14	20:46:23							det
5	2017-02-14	22:49:27.800	40.311414	15.986683	4.016	0.3	0.9	2.649e+10	rel
6	2017-03-03	06:37:54.370	40.307914	15.978860	3.821	-0.3	0.4	5.715e+09	rel
NN	2017-03-04	20:38:05							det
7	2017-03-11	01:28:12.670	40.328455	15.984858	3.223	0.5	1.0	4.416e+10	rel
8	2017-03-18	01:38:17.750	40.320516	15.967847	3.149	0.0	0.7	1.230e+10	rel
9	2017-03-27	05:30:23.850	40.327010	15.986886	3.717	-0.5	0.3	3.428e+09	rel
10	2017-04-16	16:25:52.220	40.313147	15.989640	3.929	-0.3	0.4	5.715e+09	rel
11	2017-04-21	09:58:41.37	40.339699	16.006201	0.010	-1.0	-0.1	9.550e+08	abs
12	2017-05-03	02:43:29.24	40.299900	15.989700	4.040	-1.1	-0.2	7.396e+08	abs
13	2017-05-09	11:46:19.220	40.313106	15.987918	3.732	-0.5	0.3	3.428e+09	rel
NN	2017-07-31	06:54:12							det
14	2017-07-31	14:15:04.740	40.310620	15.992738	4.070	-0.3	0.4	5.715e+09	rel
15	2017-08-15	07:05:25.960	40.313814	15.987162	4.137	-0.5	0.3	3.428e+09	rel
16	2017-08-15	23:28:41.440	40.318990	15.984503	3.852	-0.5	0.3	3.428e+09	rel
17	2017-08-20	01:21:46.06	40.315300	15.992700	3.960	-0.9	-0.0	1.233e+09	abs
18	2017-08-20	10:39:30.990	40.320964	15.985723	3.858	-0.8	0.1	1.592e+09	rel
19	2017-08-26	12:16:08.870	40.307304	15.979933	4.144	-0.5	0.3	3.428e+09	rel
NN	2017-09-03	10:44:44							det
20	2017-09-17	20:41:39.320	40.320435	15.984052	3.880	-0.4	0.4	4.426e+09	rel
21	2017-09-19	19:11:28.520	40.317891	15.983783	3.977	-0.6	0.2	2.655e+09	rel
22	2017-09-19	22:44:52.200	40.321525	15.979600	3.934	-0.7	0.1	2.056e+09	rel
23	2017-09-20	09:43:10.390	40.319629	15.986182	3.867	-0.4	0.4	4.426e+09	rel
24	2017-09-20	14:38:00.340	40.311279	15.970647	4.093	-0.4	0.4	4.426e+09	rel
25	2017-09-21	02:38:48.760	40.317879	15.981375	4.212	-0.3	0.4	5.715e+09	rel
26	2017-09-21	02:46:10.730	40.317790	15.980708	4.328	-0.5	0.3	3.428e+09	rel
27	2017-09-21	02:59:05.710	40.320622	15.986201	3.566	-0.6	0.2	2.655e+09	rel
28	2017-09-21	11:12:53.960	40.320003	15.986087	3.710	-0.4	0.4	4.426e+09	rel
29	2017-09-21	13:10:39.970	40.317208	15.978876	4.056	-0.3	0.4	5.715e+09	rel
30	2017-09-21	15:03:46.990	40.319222	15.984521	3.663	-0.1	0.6	9.528e+09	rel
31	2017-09-21	15:16:23.830	40.320756	15.986217	3.784	0.4	1.0	3.420e+10	rel
NN	2017-09-21	15:59:41							det
32	2017-09-22	01:48:49.060	40.316923	15.986309	3.964	-0.6	0.2	2.655e+09	rel
33	2017-09-22	19:57:43.540	40.317830	15.985795	3.818	-0.7	0.1	2.056e+09	rel
34	2017-09-22	22:08:19.640	40.321236	15.984570	3.478	-0.8	0.1	1.592e+09	rel
NN	2017-09-23	09:29:50							det
35	2017-09-23	21:04:27.320	40.317403	15.987373	4.002	-0.1	0.6	9.528e+09	rel
36	2017-09-24	01:49:02.560	40.319206	15.985717	3.943	-0.6	0.2	2.655e+09	rel
37	2017-09-24	08:50:31.210	40.324194	15.993742	3.278	-0.5	0.3	3.428e+09	rel
38	2017-09-25	03:31:27.770	40.318441	15.984496	4.134	0.0	0.7	1.230e+10	rel
39	2017-09-25	06:36:39.26	40.343601	15.973300	0.010	-1.0	-0.1	9.550e+08	abs
40	2017-09-25	06:48:50.350	40.319181	15.982325	3.796	-0.5	0.3	3.428e+09	rel
41	2017-09-25	16:08:11.610	40.318453	15.985998	3.949	-0.1	0.6	9.528e+09	rel
42	2017-09-25	22:42:44.000	40.318384	15.986474	3.955	-0.7	0.1	2.056e+09	rel
43	2017-09-25	23:04:55.880	40.314262	15.985317	4.346	-0.7	0.1	2.056e+09	rel
NN	2017-09-26	06:45:45							det
44	2017-09-26	10:11:50.510	40.315828	15.987970	3.972	-0.2	0.5	7.379e+09	rel
NN	2017-09-26	11:51:22							det
45	2017-09-26	18:39:08.84	40.312099	15.992000	4.150	-0.9	-0.0	1.233e+09	abs
46	2017-09-26	21:11:34.920	40.323132	15.984495	3.354	-0.6	0.2	2.655e+09	rel
47	2017-09-26	21:11:46.840	40.321944	15.984355	3.724	-0.7	0.1	2.056e+09	rel
48	2017-09-26	23:40:22.320	40.322396	15.984309	3.405	-0.5	0.3	3.428e+09	rel
49	2017-09-27	11:02:36.390	40.318538	15.981605	4.166	-0.7	0.1	2.056e+09	rel
50	2017-09-27	20:33:23.640	40.318945	15.987634	3.627	-0.7	0.1	2.056e+09	rel
51	2017-09-27	22:26:39.260	40.317871	15.988221	3.993	-0.1	0.6	9.528e+09	rel
52	2017-09-27	23:45:32.200	40.319312	15.986036	3.875	-0.8	0.1	1.592e+09	rel
53	2017-09-28	04:31:37.340	40.320740	15.986640	3.746	-0.4	0.4	4.426e+09	rel
54	2017-09-28	17:56:31.040	40.321114	15.987193	3.623	-0.6	0.2	2.655e+09	rel
NN	2017-09-28	22:55:35							det
55	2017-09-29	00:45:29.630	40.319157	15.988409	3.530	-0.7	0.1	2.056e+09	rel
56	2017-09-29	01:06:35.55	40.303101	15.999400	4.380	-0.6	0.2	2.655e+09	abs
57	2017-09-29	01:21:32.310	40.319731	15.985050	3.890	-0.6	0.2	2.655e+09	rel
58	2017-09-29	03:22:53.280	40.311764	15.984998	4.655	-0.7	0.1	2.056e+09	rel
59	2017-09-29	12:57:02.080	40.316915	15.990577	3.776	-0.3	0.4	5.715e+09	rel
NN	2017-09-29	16:14:26							det
60	2017-09-29	22:47:39.940	40.320142	15.984788	4.215	-0.1	0.6	9.528e+09	rel
61	2017-09-29	23:00:07.080	40.311328	15.987501	4.391	-0.7	0.1	2.056e+09	rel
62	2017-09-30	00:29:15.410	40.318978	15.982027	3.870	-0.6	0.2	2.655e+09	rel
63	2017-09-30	03:16:59.440	40.318022	15.984406	3.937	-0.5	0.3	3.428e+09	rel
64	2017-09-30	08:13:48.940	40.318587	15.986221	4.014	-0.6	0.2	2.655e+09	rel
65	2017-09-30	09:34:30.600	40.320923	15.985566	3.960	0.8	1.3	9.506e+10	rel
66	2017-09-30	11:08:26.63	40.317902	15.991200	4.040	-0.7	0.1	2.056e+09	abs
67	2017-09-30	16:17:55.160	40.320227	15.982228	3.760	0.0	0.7	1.230e+10	rel
68	2017-09-30	16:18:22.010	40.321379	15.984168	3.684	-0.2	0.5	7.379e+09	rel
69	2017-09-30	17:01:17.840	40.322534	15.979962	3.573	-0.8	0.1	1.592e+09	rel
70	2017-09-30	17:07:14.540	40.321847	15.984121	3.738	-0.1	0.6	9.528e+09	rel
71	2017-09-30	17:32:10.320	40.318481	15.986701	4.140	-0.5	0.3	3.428e+09	rel
72	2017-09-30	17:52:09.880	40.321297	15.986053	3.960	-0.4	0.4	4.426e+09	rel
73	2017-09-30	17:54:09.840	40.320223	15.986106	3.716	-0.7	0.1	2.056e+09	rel
74	2017-09-30	18:54:11.760	40.322367	15.984628	3.604	-0.6	0.2	2.655e+09	rel
75	2017-10-01	00:14:07.63	40.307598	15.989700	4.110	-1.2	-0.2	5.728e+08	abs
76	2017-10-01	02:14:53.970	40.317240	15.986674	3.953	-0.4	0.4	4.426e+09	rel
77	2017-10-02	23:59:42.320	40.320772	15.984993	3.554	-0.5	0.3	3.428e+09	rel
78	2017-10-04	03:07:54.22	40.316601	15.991200	4.040	-0.8	0.1	1.592e+09	abs
79	2017-10-04	08:52:06.940	40.318538	15.985351	3.893	0.1	0.7	1.589e+10	rel
80	2017-10-05	18:51:02.620	40.318722	15.984507	3.833	-0.7	0.1	2.056e+09	rel
81	2017-10-06	03:01:58.850	40.317859	15.983247	3.717	-0.6	0.2	2.655e+09	rel
82	2017-10-06	21:13:26.140	40.316728	15.985082	4.180	-0.4	0.4	4.426e+09	rel
83	2017-10-09	21:56:54.800	40.315365	15.991138	4.172	-0.5	0.3	3.428e+09	rel
NN	2017-10-10	09:53:47							det
84	2017-10-15	21:44:11.000	40.311625	15.986698	3.913	-0.5	0.3	3.428e+09	rel
85	2017-11-14	06:06:37.850	40.307206	15.988688	4.313	-0.2	0.5	7.379e+09	rel
86	2017-12-31	13:06:53.150	40.316028	15.980542	4.177	-0.7	0.1	2.056e+09	rel
87	2018-01-01	15:43:39.85	40.321800	15.986800	3.440	-0.6	0.2	2.655e+09	abs
88	2018-01-03	00:33:32.740	40.321033	15.977133	3.826	-0.5	0.3	3.428e+09	rel
89	2018-01-03	07:18:15.170	40.321912	15.984543	3.667	-0.3	0.4	5.715e+09	rel
90	2018-01-04	13:05:51.930	40.317053	15.982078	4.141	-0.3	0.4	5.715e+09	rel
91	2018-01-05	04:11:57.320	40.320317	15.984960	3.813	-0.6	0.2	2.655e+09	rel
92	2018-01-05	06:57:17.920	40.324683	15.980840	3.277	-0.5	0.3	3.428e+09	rel
93	2018-01-05	07:49:38.960	40.321077	15.987455	3.444	-0.5	0.3	3.428e+09	rel
94	2018-01-05	11:29:14.53	40.335899	15.980800	2.610	-0.5	0.3	3.428e+09	abs
95	2018-01-05	12:46:51.120	40.320512	15.983956	3.874	-0.3	0.4	5.715e+09	rel
96	2018-01-06	00:07:23.840	40.319446	15.984227	3.965	-0.6	0.2	2.655e+09	rel
97	2018-01-06	01:30:30.940	40.315515	15.976151	4.024	-0.7	0.1	2.056e+09	rel
98	2018-01-06	03:28:50.510	40.317855	15.978713	3.701	-0.6	0.2	2.655e+09	rel
99	2018-01-06	16:20:59.140	40.321338	15.984062	3.667	-0.2	0.5	7.379e+09	rel
100	2018-01-06	19:32:07.440	40.323885	15.978701	3.644	-0.6	0.2	2.655e+09	rel
101	2018-01-06	19:32:11.460	40.321232	15.978949	4.028	-0.7	0.1	2.056e+09	rel
102	2018-01-06	19:56:08.080	40.319104	15.984458	4.170	-0.5	0.3	3.428e+09	rel
103	2018-01-06	21:00:59.280	40.320056	15.983443	3.864	-0.4	0.4	4.426e+09	rel
104	2018-01-07	00:09:47.840	40.322375	15.983475	3.659	-0.2	0.5	7.379e+09	rel
105	2018-01-07	00:18:14.700	40.315739	15.986770	3.763	-0.7	0.1	2.056e+09	rel
NN	2018-01-07	00:38:44							det
106	2018-01-07	01:13:59.770	40.319377	15.984362	4.136	-0.5	0.3	3.428e+09	rel
107	2018-01-07	02:38:33.010	40.321541	15.984109	3.441	-0.6	0.2	2.655e+09	rel
108	2018-01-07	08:14:40.710	40.318628	15.985612	3.828	-0.4	0.4	4.426e+09	rel
109	2018-01-07	10:27:50.610	40.319816	15.986085	3.641	-0.4	0.4	4.426e+09	rel
110	2018-01-07	16:38:08.690	40.318848	15.986392	3.705	-0.3	0.4	5.715e+09	rel
111	2018-01-07	20:07:44.800	40.314071	15.988286	4.312	-0.2	0.5	7.379e+09	rel
112	2018-01-08	04:26:56.120	40.321395	15.986791	3.760	-0.5	0.3	3.428e+09	rel
113	2018-01-08	06:48:04.200	40.322782	15.984035	3.320	-0.5	0.3	3.428e+09	rel
114	2018-01-08	07:06:55.070	40.321729	15.986494	3.761	-0.4	0.4	4.426e+09	rel
115	2018-01-08	08:06:47.610	40.318286	15.982658	4.181	-0.4	0.4	4.426e+09	rel
116	2018-01-08	17:47:09.320	40.317533	15.983887	4.569	-0.3	0.4	5.715e+09	rel
117	2018-01-08	18:34:25.120	40.316264	15.985099	4.025	0.5	1.0	4.416e+10	rel
118	2018-01-08	19:03:26.220	40.318274	15.986199	3.809	-0.2	0.5	7.379e+09	rel
119	2018-01-09	01:58:17.59	40.335899	15.977800	2.610	-0.5	0.3	3.428e+09	abs
120	2018-01-09	02:10:19.910	40.318221	15.985196	4.067	-0.0	0.7	1.230e+10	rel
121	2018-01-09	02:17:42.530	40.317896	15.985900	3.835	-0.0	0.7	1.230e+10	rel
122	2018-01-09	02:17:44.510	40.318713	15.985889	3.826	-0.1	0.6	9.528e+09	rel
123	2018-01-09	04:36:50.990	40.316793	15.984781	4.049	-0.2	0.5	7.379e+09	rel
124	2018-01-10	00:34:00.340	40.319779	15.986016	3.860	-0.4	0.4	4.426e+09	rel
125	2018-01-10	04:27:04.320	40.316581	15.986054	4.088	-0.6	0.2	2.655e+09	rel
126	2018-01-10	05:04:44.620	40.317883	15.985146	4.091	0.1	0.7	1.589e+10	rel
127	2018-01-12	17:17:08.840	40.322705	15.984321	3.646	-0.2	0.5	7.379e+09	rel
128	2018-01-13	06:30:36.16	40.311501	15.992700	3.810	-0.6	0.2	2.655e+09	abs
129	2018-01-15	01:19:51.260	40.316052	15.992651	3.872	-0.1	0.6	9.528e+09	rel
130	2018-01-15	08:32:26.510	40.320557	15.985137	3.726	-0.7	0.1	2.056e+09	rel
131	2018-01-17	19:31:19.960	40.315474	15.983279	4.318	-0.2	0.5	7.379e+09	rel
132	2018-01-19	09:51:46.050	40.316345	15.976496	4.466	-0.4	0.4	4.426e+09	rel
NN	2018-01-20	02:16:32							det
133	2018-01-21	07:07:42.560	40.321248	15.982286	3.529	-0.4	0.4	4.426e+09	rel
134	2018-01-21	21:07:22.120	40.318229	15.987846	4.289	-0.4	0.4	4.426e+09	rel
135	2018-01-24	08:33:06.780	40.319157	15.985836	3.908	0.1	0.7	1.589e+10	rel
136	2018-01-24	09:53:35.350	40.319462	15.984434	3.941	-0.1	0.6	9.528e+09	rel
137	2018-01-29	15:23:10.160	40.321733	15.984128	3.813	1.2	1.5	2.642e+11	rel
138	2018-01-29	15:24:31.800	40.321802	15.983574	3.656	0.3	0.9	2.649e+10	rel
139	2018-01-29	16:23:10.930	40.321293	15.983918	3.692	0.0	0.7	1.230e+10	rel
140	2018-01-29	18:06:30.320	40.318864	15.983189	3.936	-0.2	0.5	7.379e+09	rel
NN	2018-02-06	22:55:06							det
NN	2018-02-07	10:49:02							det
141	2018-02-09	00:52:03.260	40.309033	15.988659	3.564	-0.7	0.1	2.056e+09	rel
142	2018-02-09	09:23:09.330	40.323039	15.984080	3.290	-0.1	0.6	9.528e+09	rel
143	2018-02-09	09:23:55.810	40.322371	15.984153	3.198	-0.4	0.4	4.426e+09	rel
144	2018-02-16	15:04:23.410	40.319637	15.979644	3.640	-0.5	0.3	3.428e+09	rel
145	2018-02-16	20:29:03.260	40.317993	15.983555	3.952	-0.5	0.3	3.428e+09	rel
NN	2018-02-23	04:59:50							det
146	2018-02-24	22:15:14.740	40.310352	15.983447	3.804	0.5	1.0	4.416e+10	rel
147	2018-02-27	15:21:31.280	40.318164	15.984807	3.814	-0.4	0.4	4.426e+09	rel
NN	2018-03-18	16:26:16							det
NN	2018-03-19	08:12:58							det
148	2018-03-22	20:21:34.580	40.310583	15.985844	4.042	0.1	0.7	1.589e+10	rel
149	2018-03-22	22:59:11.940	40.311487	15.987791	4.082	-0.5	0.3	3.428e+09	rel
150	2018-03-22	23:14:20.920	40.316239	15.990653	4.072	-0.6	0.2	2.655e+09	rel
151	2018-03-27	23:29:25.040	40.318669	15.979988	3.508	-0.7	0.1	2.056e+09	rel
NN	2018-03-29	21:22:59							det
152	2018-04-02	00:31:34.850	40.318140	15.984539	3.646	-0.6	0.2	2.655e+09	rel
153	2018-04-14	23:57:02.40	40.341000	16.006201	5.240	-0.3	0.4	5.715e+09	abs
154	2018-04-23	05:16:36.410	40.323189	15.983163	3.728	-0.8	0.1	1.592e+09	rel
NN	2018-05-14	15:20:30							det
155	2018-05-18	21:57:25.740	40.319596	15.985506	4.380	-0.3	0.4	5.715e+09	rel
156	2018-05-19	01:52:39.59	40.316601	15.983800	2.990	-0.5	0.3	3.428e+09	abs
157	2018-05-20	01:25:16.890	40.325228	15.983985	4.393	-0.7	0.1	2.056e+09	rel
158	2018-05-20	15:22:22.99	40.326900	15.989800	3.810	-0.5	0.3	3.428e+09	abs
159	2018-05-25	20:20:20.200	40.320968	15.987065	3.641	-0.4	0.4	4.426e+09	rel
NN	2018-05-26	04:39:32							det
160	2018-05-28	05:30:19.500	40.310889	15.980058	4.274	-0.6	0.2	2.655e+09	rel
161	2018-05-29	01:23:47.090	40.322884	15.986900	3.577	-0.7	0.1	2.056e+09	rel
162	2018-06-04	17:42:03.720	40.313428	15.983869	3.188	-0.9	-0.0	1.233e+09	rel
163	2018-06-18	16:40:38.460	40.319995	15.984035	3.916	-0.1	0.6	9.528e+09	rel
164	2018-06-21	03:29:50.230	40.322628	15.984620	3.721	-0.5	0.3	3.428e+09	rel
165	2018-06-23	21:52:18.440	40.313114	15.990033	4.160	-0.5	0.3	3.428e+09	rel
166	2018-06-23	23:01:46.040	40.318644	15.990794	3.817	-0.5	0.3	3.428e+09	rel
NN	2018-06-24	01:12:35							det
NN	2018-06-24	06:12:16							det
NN	2018-06-25	18:06:22							det
NN	2018-06-28	21:39:52							det
167	2018-06-29	12:48:02.210	40.320076	15.985260	4.058	0.0	0.7	1.230e+10	rel
168	2018-06-29	19:07:31.400	40.319332	15.984402	3.999	-0.6	0.2	2.655e+09	rel
169	2018-06-30	21:25:58.20	40.316601	15.989700	4.190	-1.1	-0.2	7.396e+08	abs
170	2018-06-30	21:39:32.880	40.316455	15.985997	4.093	0.5	1.0	4.416e+10	rel
171	2018-06-30	23:23:22.200	40.320463	15.984664	3.931	-0.7	0.1	2.056e+09	rel
172	2018-07-01	07:42:52.120	40.317338	15.987653	3.990	0.3	0.9	2.649e+10	rel
173	2018-07-01	21:49:43.000	40.322249	15.985581	3.609	-0.8	0.1	1.592e+09	rel
174	2018-07-02	00:22:05.30	40.319199	15.988300	3.960	-0.9	-0.0	1.233e+09	abs
175	2018-07-02	04:10:07.92	40.312801	15.992700	4.340	-0.7	0.1	2.056e+09	abs
176	2018-07-02	05:29:55.970	40.321004	15.985974	3.683	-0.4	0.4	4.426e+09	rel
177	2018-07-02	15:00:09.880	40.322770	15.989738	4.024	0.3	0.9	2.649e+10	rel
178	2018-07-02	16:59:34.760	40.318262	15.985060	3.409	-0.5	0.3	3.428e+09	rel
179	2018-07-02	20:07:55.220	40.322839	15.982460	3.150	-0.7	0.1	2.056e+09	rel
180	2018-07-03	02:46:03.01	40.311501	15.991200	4.490	-0.6	0.2	2.655e+09	abs
181	2018-07-03	02:46:05.14	40.317902	15.989700	4.190	-0.7	0.1	2.056e+09	abs
182	2018-07-03	03:18:06.620	40.318506	15.984054	4.203	-0.6	0.2	2.655e+09	rel
183	2018-07-03	05:52:00.190	40.320809	15.985913	4.020	-0.0	0.7	1.230e+10	rel
184	2018-07-05	11:07:34.320	40.318258	15.988346	3.734	-0.3	0.4	5.715e+09	rel
185	2018-07-05	11:44:31.000	40.316130	15.985708	4.268	-0.7	0.1	2.056e+09	rel
NN	2018-07-05	22:08:59							det
186	2018-07-06	04:16:51.050	40.318823	15.986010	3.933	-0.2	0.5	7.379e+09	rel
187	2018-07-06	04:17:14.18	40.313999	15.991200	4.260	-0.8	0.1	1.592e+09	abs
188	2018-07-06	05:40:56.170	40.320329	15.986333	3.952	0.0	0.7	1.230e+10	rel
189	2018-07-11	18:50:18.82	40.323002	15.985300	3.510	-0.8	0.1	1.592e+09	abs
190	2018-07-12	16:41:52.880	40.317920	15.987383	3.580	-0.6	0.2	2.655e+09	rel
191	2018-07-14	22:30:14.820	40.319588	15.983271	3.822	-0.6	0.2	2.655e+09	rel
192	2018-08-14	20:53:55.76	40.301201	15.997200	3.660	-0.7	0.1	2.056e+09	abs
193	2018-08-23	23:36:47.720	40.319840	15.986024	3.615	-0.3	0.4	5.715e+09	rel
194	2018-08-23	23:36:50.58	40.320499	15.989700	3.960	-0.3	0.4	5.715e+09	abs
195	2018-08-31	00:03:13.03	40.342300	15.970300	0.010	-0.9	-0.0	1.233e+09	abs
